# Supplementary material for: Association between Prior Malignancy Exclusion Criteria and Age Disparities in Cancer Clinical Trials
Source: Cancers (Basel). 2022 Feb 18;14(4):1048. doi: 10.3390/cancers14041048 (PMC8870379; doi:10.3390/cancers14041048)
Supplement: Supplementary file 1 [file cancers-14-01048-s001.zip]

Archive with 1 entries (1 files):
- cancers-1570738-supplementary.pdf
